# Supplementary material for: Characterization of the Mycoparasite Cladosporium oxysporum and Its Interaction with the Poplar Rust Pathogen Melampsora larici-populina
Source: J Fungi (Basel). 2026 Apr 1;12(4):253. doi: 10.3390/jof12040253 (PMC13118109; doi:10.3390/jof12040253)
Supplement: Supplementary file 1 [file jof-12-00253-s001.zip]

Archive with 1 entries (1 files):
- Supplementary-revised.pdf
